# Supplementary material for: ADGRG6 Promotes Pancreatic Adenocarcinoma Progression Through the NF-κB/STAT6 Axis and Modulation of the Tumor Immune Microenvironment
Source: Curr Issues Mol Biol. 2025 Nov 27;47(12):991. doi: 10.3390/cimb47120991 (PMC12731683; doi:10.3390/cimb47120991)
Supplement: Supplementary file 1 [file cimb-47-00991-s001.zip]

Archive with 8 entries (8 files):
- Figure S1.tiff
- Figure S2.pdf
- Figure S3.tiff
- Table S1. Clinicopathological characteristics of 71 patients with pancreatic adenocarcinoma in the TMA cohort (HPanA120Su02)..xlsx
- Table S2. Predicted dependency of pancreatic cancer cell lines on ADGRG6 (DepMap)..pdf
- Table S3. Statistical comparisons of ADGRG6 mRNA expression across clinical subgroups in PAAD, based on TCGA data from the UALCAN database..pdf
- Table S4. Multivariate logistic regression analysis of clinical factors associated with high ADGRG6 expression in PAAD.xlsx
- Table S5. Primer sequences for qRT-PCR detection of immune cell marker genes in tumor tissues from nude mouse xenograft models..pdf
