# Supplementary material for: ADGRG6 Promotes Pancreatic Adenocarcinoma Progression Through the NF-κB/STAT6 Axis and Modulation of the Tumor Immune Microenvironment
Source: Curr Issues Mol Biol. 2025 Nov 27;47(12):991. doi: 10.3390/cimb47120991 (PMC12731683; doi:10.3390/cimb47120991)
Supplement: Supplementary file 1 [file cimb-47-00991-s001.zip › Table S1. Clinicopathological characteristics of 71 patients with pancreatic adenocarcinoma in the TMA cohort (HPanA120Su02)..xlsx]

## Sheet: Sheet1
Table S1. Clinicopathological characteristics of 71 patients with pancreatic adenocarcinoma in the TMA cohort (HPanA120Su02).
Case ID	Tissue type (Tumor/Adjacent)	Surgery date (YYYY/MM/DD)	Survival status	Follow-up time (YYYY/MM/DD)	Survival duration (months)	Sex	Age (years)	Pathological type	Pathological grade	Tumor size (cm)	Tumor location (Head/Body/Tail of pancreas)	T	N	M	Clinical stage (AJCC 7th)
D20A0325	Tumor/Adjacent	2009-05-19	Dead	2009-11-22	6	Female	78	Ductal adenocarcinoma	Ⅱ	3*2.5*2.5	Head	T3	N0	M0	2A
D20A0339	Tumor/Adjacent	2009-06-29	Alive	2014-11-30	65	Male	72	Ductal adenocarcinoma	Ⅱ-Ⅲ	4*3.5*3.5	Body and Tail	T2	N0	M0	1B
D20A0342	Tumor/Adjacent	2009-07-07	Dead	2010-10-07	15	Male	71	Ductal adenocarcinoma	Ⅱ	4*3*3	Head	T2	N0	M0	1B
D20A0345	Tumor/Adjacent	2009-07-27	Dead	2010-03-19	8	Male	65	Ductal adenocarcinoma	Ⅲ	4*4*3.5	Body and Tail	T2	N1	M0	2B
D20A0409	Tumor/Adjacent	2010-01-12	Dead	2010-05-31	4	Male	60	Ductal adenocarcinoma	Ⅱ-Ⅲ	4*3*2.5	Head	T3	N0	M0	2A
D20A0411	Tumor/Adjacent	2010-02-22	Alive	2014-11-30	57	Female	68	Ductal adenocarcinoma	Ⅱ	3.5*2*2	Body	T2	N0	M0	1B
D20A0430	Tumor/Adjacent	2010-02-26	Alive	2014-11-30	57	Male	50	Ductal adenocarcinoma	Ⅱ	6*4*3	Body and Tail	T3	N0	M0	2A
D20A0444	Tumor/Adjacent	2010-04-28	Dead	2011-01-10	9	Male	58	Ductal adenocarcinoma	Ⅱ	4*2.5*2	Head	T2-3	N0	M0	1B
D20A0471	Tumor/Adjacent	2010-07-22	Dead	2011-01-04	6	Female	69	Ductal adenocarcinoma	Ⅱ	4.5*3.5*3	Body and Tail		N0	M0	1B
D20A0472	Tumor/Adjacent	2010-07-28	Dead	2011-01-31	6	Female	78	Ductal adenocarcinoma	Ⅱ	4*3*3	Head	T3	N1	M0	2B
D20A0493	Tumor/Adjacent	2010-09-06	Dead	2013-05-17	32	Female	60	Ductal adenocarcinoma	Ⅱ	4*3*2	Head	T3	N1	M0	2B
D20A0494	Tumor/Adjacent	2010-09-25	Dead	2012-01-06	16	Male	68	Ductal adenocarcinoma	Ⅰ-Ⅱ	2.5*2.5*1	Head	T2	N1	M0	2B
D20A0495	Tumor/Adjacent	2010-09-27	Dead	2012-02-03	17	Male	54	Ductal adenocarcinoma	Ⅱ-Ⅲ	4.5*3.5*3	Head	T3	N1	M0	2B
D20A0496	Tumor/Adjacent	2010-09-30	Dead	2011-09-26	12	Male	57	Ductal adenocarcinoma	Ⅱ-Ⅲ	8*3*3	Body and Tail	T3	N1	M0	2B
D20A0565	Tumor/Adjacent	2011-01-11	Dead	2011-09-26	8	Female	71	Ductal adenocarcinoma	Ⅱ-Ⅲ	3.5*3.5*2.5	Head	T2-3		M0
D20A0567	Tumor/Adjacent	2011-02-12	Dead	2011-05-08	3	Male	66	Ductal adenocarcinoma	Ⅱ	5*4*3	Body and Tail	T3	N1	M0	2B
D20A0625	Tumor/Adjacent	2011-03-14	Dead	2012-07-29	16	Male	59	Ductal adenocarcinoma	Ⅲ	3.5*3*3	Head	T3	N1	M0	2B
D20A0626	Tumor/Adjacent	2011-03-22	Alive	2014-11-30	44	Male	77	Mucinous cystadenocarcinoma	Ⅱ-Ⅲ	9*8*7	Pancreas	T3	N0	M0	2A
D20A0647	Tumor/Adjacent	2011-08-09	Dead	2011-11-01	3	Male	56	Ductal adenocarcinoma，Some squamous cell carcinomas	Ⅱ-Ⅲ	5*3*1	Head	T3	N1	M0	2B
D20A0648	Tumor/Adjacent	2011-08-09	Dead	2012-01-17	5	Female	79	Ductal adenocarcinoma	Ⅱ	5*3*3	Body and Tail	T3	N1	M0	2B
D20A0649	Tumor/Adjacent	2011-08-10	Dead	2013-12-17	28	Male	65	Ductal adenocarcinoma	Ⅰ-Ⅱ	4*2*2	Tail	T2	N0	M0	1B
D20A0650	Tumor/Adjacent	2011-08-04	Dead	2011-12-23	4	Male	41	Ductal adenocarcinoma	Ⅱ-Ⅲ	4*3*3	Body and Tail	T3	N1	M1	4
D20A0692	Tumor/Adjacent	2011-09-16	Dead	2011-11-07	2	Male	70	Ductal adenocarcinoma	Ⅱ	3*3*1	Head	T3	N0	M0	2A
D20A0698	Tumor/Adjacent	2011-10-28	Dead	2012-06-06	8	Male	72	Ductal adenocarcinoma	Ⅱ	4*3*2.5	Pancreas	T3	N0	M0	2A
D20A0700	Tumor/Adjacent	2011-11-08	Dead	2012-07-12	8	Female	72	Ductal adenocarcinoma	Ⅱ-Ⅲ	2*2*1	Head	T1	N1	M0	2B
D20A0716	Tumor/Adjacent	2011-12-14	Dead	2012-06-25	6	Male	57	Adenocarcinoma, some mucinous adenocarcinomas	Ⅱ-Ⅲ	7*4*3	Body and Tail	T2-3	N0	M0	1B
D20A0717	Tumor/Adjacent	2011-12-29	Alive	2014-11-30	35	Male	67	Ductal adenocarcinoma	Ⅱ	2*1.5*1	Head	T3	N0	M0	2A
D20A0719	Tumor/Adjacent	2012-01-30	Alive	2014-11-30	34	Female	59	Ductal adenocarcinoma	Ⅱ-Ⅲ	4.5*4*4	Pancreas	T3	N0	M0	2A
D20A0737	Tumor/Adjacent	2012-03-01	Dead	2012-05-14	2	Female	85	Ductal adenocarcinoma	Ⅲ	4*2.5*2.5	Head	T3	N0	M0	2A
D20A0740	Tumor/Adjacent	2012-03-12	Dead	2012-12-23	9	Male	54	Ductal adenocarcinoma	Ⅱ-Ⅲ	7*2*2	Body and Tail	T3	N0	M1	4
D20A0741	Tumor/Adjacent	2012-03-22	Alive	2014-11-30	32	Female	79	Ductal adenocarcinoma	Ⅰ-Ⅱ	7*3*2	Body and Tail	T3	N0	M0	2A
D20A0743	Tumor/Adjacent	2012-03-27	Dead	2012-04-05	1	Male	76	Ductal adenocarcinoma	Ⅱ-Ⅲ	4*2.8*2	Head	T3	N0	M0	2A
D20A0745	Tumor/Adjacent	2012-04-13	Dead	2012-12-17	8	Male	63	Ductal adenocarcinoma	Ⅲ	7*5*4	Head	T3	N1	M0	2B
D20A0747	Tumor/Adjacent	2012-04-26	Alive	2014-11-30	31	Female	69	Ductal adenocarcinoma, some mucinous adenocarcinomas	Ⅱ	5*3*3	Head	T3	N0	M0	2A
D20A0748	Tumor/Adjacent	2012-05-02	Alive	2014-11-30	30	Female	58	Ductal adenocarcinoma, some mucinous adenocarcinomas	Ⅰ-Ⅱ	4*4*3	Pancreas	T2-3	N1	M0	2B
D20A0749	Tumor/Adjacent	2012-05-04	Dead	2013-06-06	13	Male	77	Ductal adenocarcinoma	Ⅱ	4*4*3.5	Head	T2-3	N0	M0	1B
D20A0750	Tumor/Adjacent	2012-05-14	Alive	2014-11-30	30	Male	62	Ductal adenocarcinoma	Ⅱ	5*3.5*3	Head	T3	N1	M0	2B
D20A0752	Tumor/Adjacent	2012-05-16	Dead	2014-04-04	23	Female	59	Ductal adenocarcinoma	Ⅱ	2*2*1	Head	T1	N0	M0	1A
D20A0753	Tumor/Adjacent	2012-05-25	Dead	2012-10-26	5	Male	59	Ductal adenocarcinoma	Ⅱ-Ⅲ	2.5*1.5*1	Head		N1	M1	4
D20A0756	Tumor/Adjacent	2012-06-25	Dead	2013-07-06	13	Female	56	Mucinous cystadenocarcinoma	Ⅰ-Ⅱ	6*4*2.5	Body and Tail	T3	N1	M0	2B
D20A0760	Tumor/Adjacent	2012-07-20	Dead	2012-09-16	2	Male	68	Adenosquamous carcinoma	Ⅱ-Ⅲ	4*3.5*3	Pancreas	T3	N0	M0	2A
D20A0761	Tumor/Adjacent	2012-07-26	Dead	2013-05-16	10	Male	73	Ductal adenocarcinoma, some mucinous adenocarcinomas	Ⅱ	3*3*1.5	Head	T2-3	N1	M0	2B
D20A0779	Tumor/Adjacent	2012-12-24	Dead	2013-10-31	10	Male	55	Ductal adenocarcinoma	Ⅱ-Ⅲ	3*3*3	Pancreas	T3		M0	2
D20A0780	Tumor/Adjacent	2012-12-24	Alive	2014-11-30	23	Male	54	Ductal adenocarcinoma	Ⅱ	2.5*2*2	Head	T3	N0	M0	2A
D20A0781	Tumor/Adjacent	2012-12-31	Dead	2013-07-16	7	Male	81	Ductal adenocarcinoma	Ⅱ	2.5*2*2	Pancreas	T2-3	N0	M0	1B
D20A0794	Tumor/Adjacent	2013-06-06	Dead	2013-10-20	4	Male	59	Adenosquamous carcinoma	Ⅲ	3.5*2.5*1	Head	T2-3	N0	M0	1B
D20A0808	Tumor/Adjacent	2013-06-21	Alive	2014-11-30	17	Female	76	poorly differentiated carcinoma/Adenosquamous carcinoma	Ⅲ	4*3*1	Body and Tail	T3	N0	M0	2A
D20A0809	Tumor/Adjacent	2013-06-24	Dead	2014-06-16	12	Male	71	Ductal adenocarcinoma	Ⅱ	4*3*3	Part of Pancreas	T2-3		M0
D20A0811	Tumor/Adjacent	2013-08-07	Dead	2013-11-23	3	Female	77	Ductal adenocarcinoma	Ⅱ-Ⅲ	5*3.5*3	Head	T3	N0	M0	2A
D20A0273	Tumor	2009-01-06	Dead	2011-08-01	31	Female	63	Ductal adenocarcinoma	Ⅱ	4*3*2	Head	T3	N0	M0	2A
D20A0274	Tumor	2009-02-06	Dead	2010-02-18	12	Female	58	Ductal adenocarcinoma	Ⅱ	6*2.5*2.5	Body and Tail	T2	N0	M0	1B
D20A0284	Tumor	2009-02-16	Dead	2011-12-23	34	Female	53	Ductal adenocarcinoma	Ⅱ	4*3*3	Pancreas	T3	N0	M0	2A
D20A0299	Tumor	2009-03-18	Dead	2009-07-22	4	Female	74	Ductal adenocarcinoma	Ⅱ	5*4*1.5	Head	T3	N1	M0	2B
D20A0341	Tumor	2009-07-07	Dead	2012-01-19	30	Female	61	Borderline mucinous cystadenoma, partially carcinomatous	Ⅱ	8*5*4.5	Pancreas	T1	N0	M0	1A
D20A0371	Tumor	2009-09-22	Alive	2014-11-30	62	Female	57	Ductal adenocarcinoma	Ⅱ	5*2.5*2.5	Body and Tail	T3	N0	M0	2A
D20A0386	Tumor	2009-10-10	Dead	2010-07-18	9	Female	73	Ductal adenocarcinoma	Ⅱ	5*4*3	Head	T2	N1	M0	2B
D20A0387	Tumor	2009-10-19	Dead	2010-12-15	14	Female	77	Ductal adenocarcinoma	Ⅱ-Ⅲ	3.5*3*3	Head	T3	N0	M0	2A
D20A0488	Tumor	2009-12-14	Dead	2010-01-01	1	Female	71	Ductal adenocarcinoma	Ⅱ		Pancreas		N0	M0
D20A0443	Tumor	2010-05-05	Dead	2010-10-01	5	Male	68	Ductal adenocarcinoma	Ⅱ-Ⅲ	3*1.5*1.5	Head	T3	N0	M0	2A
D20A0468	Tumor	2010-06-25	Dead	2010-10-17	4	Female	68	Ductal adenocarcinoma	Ⅱ-Ⅲ	3.5*2.5*1.5	Head	T3	N1	M1	4
D20A0568	Tumor	2011-02-16	Dead	2011-08-04	6	Female	69	Ductal adenocarcinoma	Ⅱ	5*3*3	Head	T3	N0	M0	2A
D20A0627	Tumor	2011-04-25	Dead	2011-12-26	8	Female	76	Ductal adenocarcinoma	Ⅱ	5*2.5*2	Head	T3	N0	M0	2A
D20A0742	Tumor	2012-03-23	Alive	2014-11-30	32	Male	38	Ductal adenocarcinoma	Ⅱ	4*3*1.5	Uncinate process of pancreatic head	T3	N0	M0	2A
D20A0759	Tumor	2012-07-13	Alive	2014-11-30	28	Male	43	Ductal adenocarcinoma	Ⅱ	3*3*1	Head	T2-3	N1	M0	2B
D20A0793	Tumor	2013-06-03	Dead	2014-01-08	7	Male	65	Ductal adenocarcinoma	Ⅲ	3.5*3*3	Pancreas	T2-3	N1	M0	2B
D20A0818	Tumor	2013-08-02	Dead	2014-02-16	6	Male	68	Adenocarcinoma, some sarcomatoid carcinomas	Ⅲ	5.5*4*2.6	Poorly differentiated PAAD, some of which are sarcomatoid carcinomas, with involvement of the "descending duodenum wall" cancer.
D20A0739	Adjacent	2012-03-15	Dead	2013-12-28	21	Female	56	Ductal adenocarcinoma	Ⅱ-Ⅲ	2.5*1.5*1	Head	T3	N1	M0	2B
D20A0751	Adjacent	2012-05-16	Dead	2012-12-11	7	Female	68	Ductal adenocarcinoma	Ⅱ	3.5*3*2	Head	T3	N0	M0	2A
D20A0764	Adjacent	2012-08-20	Dead	2013-03-27	7	Male	78	Ductal adenocarcinoma	Ⅱ-Ⅲ	5.5*5.5*5	Body and Tail	T3		M1	4
D20A0773	Adjacent	2012-10-17	Dead	2012-10-25	0.26	Female	90	Ductal adenocarcinoma，Some mucinous adenocarcinomas	Ⅱ	2.5*2*2	Head	T3	N0	M0	2A
D20A0774	Adjacent	2012-10-30	Dead	2013-12-08	14	Female	60	Ductal adenocarcinoma	Ⅱ-Ⅲ	3*2.5*2.5	Head	T2-3	N1	M0	2B
