# Supplementary material for: ADGRG6 Promotes Pancreatic Adenocarcinoma Progression Through the NF-κB/STAT6 Axis and Modulation of the Tumor Immune Microenvironment
Source: Curr Issues Mol Biol. 2025 Nov 27;47(12):991. doi: 10.3390/cimb47120991 (PMC12731683; doi:10.3390/cimb47120991)
Supplement: Supplementary file 1 [file cimb-47-00991-s001.zip › Table S4. Multivariate logistic regression analysis of clinical factors associated with high ADGRG6 expression in PAAD.xlsx]

## Sheet: Sheet1
Supplementary Table S4. Multivariate logistic regression analysis of clinical factors associated with high ADGRG6 expression in PAAD.
Variable	B	SE	Wald χ²	P-value	OR	95% CI
Gender	-0.724	0.689	1.106	0.293	0.485	0.126–1.870
Age	0.196	0.763	0.066	0.797	1.217	0.273–5.430
Grade	2.305	0.878	6.892	0.009	10.026	1.793–56.047
Tumor size	3.018	1.154	6.846	0.009	20.457	2.133–196.237
Organ invasion	0.939	0.906	1.074	0.3	2.556	0.433–15.081
Nerve invasion	-0.168	0.743	0.051	0.821	0.845	0.197–3.627
TNM stage	-0.417	0.984	0.18	0.672	0.659	0.096–4.531
AJCC stage	1.01	1.115	0.82	0.365	2.747	0.309–24.447
